# Supplementary material for: Genome-Wide Identification and Characterization of Cucumber BPC Transcription Factors and Their Responses to Abiotic Stresses and Exogenous Phytohormones
Source: Int J Mol Sci. 2019 Oct 11;20(20):5048. doi: 10.3390/ijms20205048 (PMC6829308; doi:10.3390/ijms20205048)
Supplement: Supplementary file 1 [file ijms-20-05048-s001.zip]

Archive with 3 entries (3 files):
- Additional file 1.pdf
- Additional file 2.xlsx
- Additional file 3.pdf
